# Supplementary material for: Impact of a Geriatric Intervention to Improve Screening and Management of Undernutrition in Older Patients Undergoing Surgery for Colorectal Cancer: Results of the ANC Stepped-Wedge Trial
Source: Nutrients. 2021 Jul 9;13(7):2347. doi: 10.3390/nu13072347 (PMC8308889; doi:10.3390/nu13072347)
Supplement: Supplementary file 1 [file nutrients-13-02347-s001.zip]

Archive with 1 entries (1 files):
- nutrients-1260389-supplementary.pdf
